# Supplementary material for: Population Genomics of Domesticated Cucurbita ficifolia Reveals a Recent Bottleneck and Low Gene Flow with Wild Relatives
Source: Plants (Basel). 2023 Nov 27;12(23):3989. doi: 10.3390/plants12233989 (PMC10707961; doi:10.3390/plants12233989)
Supplement: Supplementary file 1 [file plants-12-03989-s001.zip]

Archive with 1 entries (1 files):
- plants-2585346-supplementary.pdf
